# Supplementary material for: Lignicolous freshwater ascomycota from Thailand: Phylogenetic and morphological characterisation of two new freshwater fungi: Tingoldiago hydei sp. nov. and T. clavata sp. nov. from Eastern Thailand
Source: MycoKeys. 2020 Mar 26;65:119–38. doi: 10.3897/mycokeys.65.49769 (PMC7125235; doi:10.3897/mycokeys.65.49769)
Supplement: XML Treatment for Tingoldiago hydei [file mycokeys.65.49769-treatment1.xml]

<!DOCTYPE tp:taxon-treatment
  PUBLIC "-//TaxonX//DTD Taxonomic Treatment Publishing DTD v0 20100105//EN" "tax-treatment-NSO.dtd">
<tp:taxon-treatment xmlns:tp="http://www.plazi.org/taxpub"><tp:treatment-meta><kwd-group><label>Taxon classification</label><kwd><named-content xmlns:xlink="http://www.w3.org/1999/xlink" content-type="kingdom">Fungi</named-content></kwd><kwd><named-content xmlns:xlink="http://www.w3.org/1999/xlink" content-type="order">Pleosporales</named-content></kwd><kwd><named-content xmlns:xlink="http://www.w3.org/1999/xlink" content-type="family">Lentitheciaceae</named-content></kwd></kwd-group><mixed-citation publication-type="journal"><person-group><name><surname>Xu</surname><given-names>Li</given-names></name><name><surname>Bao</surname><given-names>Dan-Feng</given-names></name><name><surname>Luo</surname><given-names>Zong-Long</given-names></name><name><surname>Su</surname><given-names>Xi-Jun</given-names></name><name><surname>Shen</surname><given-names>Hong-Wei</given-names></name><name><surname>Su</surname><given-names>Hong-Yan</given-names></name></person-group><article-title>Lignicolous freshwater <tp:taxon-name><tp:taxon-name-part taxon-name-part-type="phylum">ascomycota</tp:taxon-name-part></tp:taxon-name> from Thailand: Phylogenetic and morphological characterisation of two new freshwater fungi: <italic><tp:taxon-name><tp:taxon-name-part taxon-name-part-type="genus" reg="Tingoldiago">Tingoldiago</tp:taxon-name-part> <tp:taxon-name-part taxon-name-part-type="species" reg="hydei">hydei</tp:taxon-name-part></tp:taxon-name></italic> sp. nov. and <italic><tp:taxon-name><tp:taxon-name-part taxon-name-part-type="genus" reg="Tingoldiago">T.</tp:taxon-name-part> <tp:taxon-name-part taxon-name-part-type="species" reg="clavata">clavata</tp:taxon-name-part></tp:taxon-name></italic> sp. nov. from Eastern Thailand</article-title><source>MycoKeys</source><day>26</day><month>3</month><year>2020</year><volume>65</volume><fpage>119</fpage><lpage>138</lpage><pub-id pub-id-type="doi">10.3897/mycokeys.65.49769</pub-id></mixed-citation></tp:treatment-meta><tp:nomenclature><tp:taxon-name><object-id xmlns:xlink="http://www.w3.org/1999/xlink" content-type="arpha" xlink:type="simple">71CF27F5-B5F2-5627-8728-FAA5BBB81D1B</object-id>
            <tp:taxon-name-part taxon-name-part-type="genus" reg="Tingoldiago">Tingoldiago</tp:taxon-name-part>
            <tp:taxon-name-part taxon-name-part-type="species" reg="hydei">hydei</tp:taxon-name-part>
            <object-id xmlns:xlink="http://www.w3.org/1999/xlink" xlink:type="simple">Index Fungorum No: IF557047</object-id>
            <object-id xmlns:xlink="http://www.w3.org/1999/xlink" xlink:type="simple">Facesoffungi No: FoF07082</object-id>
          </tp:taxon-name><tp:taxon-authority>D.F. Bao, Z.L. Luo &amp; H.Y. Su</tp:taxon-authority><tp:taxon-status xmlns:xlink="http://www.w3.org/1999/xlink" xlink:type="simple">sp. nov.</tp:taxon-status><xref ref-type="fig" rid="F2">Figure 2</xref></tp:nomenclature><tp:treatment-sec sec-type="etymology" id="SECID0E5BBI"><title>Etymology.</title><p>Referring to Kevin D. Hyde for his contributions in fungal taxonomy.</p></tp:treatment-sec><tp:treatment-sec sec-type="Holotype" id="SECID0EDCBI"><title>Holotype.</title><p>Thailand, That Phanom, Nakhon Phanom, on submerged decaying wood, 13 November 2018, D.F. Bao, B-126 (<named-content xmlns:xlink="http://www.w3.org/1999/xlink" content-type="dwc:institutional_code" xlink:type="simple">MFLU</named-content> 19–2842, holotype), ex-type living culture, <abbrev xmlns:xlink="http://www.w3.org/1999/xlink" xlink:title="Culture Collection of Mae Fah Luang University" id="ABBRID0EOCBI" xlink:type="simple">MFLUCC</abbrev> 19–0499.</p></tp:treatment-sec><tp:treatment-sec sec-type="description" id="SECID0ESCBI"><title>Description.</title><p><italic><tp:taxon-name><tp:taxon-name-part taxon-name-part-type="genus" reg="Saprobic">Saprobic</tp:taxon-name-part></tp:taxon-name></italic> on submerged decaying wood. <bold><italic>Sexual morph</italic></bold>: <italic>Ascomata</italic> 180–280 × 330–470 μm (<italic>x̄</italic> = 400 × 420 μm, n = 10), immersed to semi-immersed, erumpentia, gregarious, scattered, depressed globose to conical with a flattened base, dark brown to black, as dark spots on host surface. <italic><tp:taxon-name><tp:taxon-name-part taxon-name-part-type="genus" reg="Ostioles">Ostioles</tp:taxon-name-part></tp:taxon-name></italic> central, papillate, short, crest-like, dark brown. <italic>Peridium</italic> 33.5–50 μm wide, comprising 4–6 layers, brown to dark brown cells of <italic>textura anngularis</italic>. <italic>Hamathecium</italic> comprising 2–2.5 μm (n = 30) wide, numerous, branched, septate, hyaline, cellular pseudoparaphyses. <italic>Asci</italic> 95–164 × 18–22 μm (<italic>x̄</italic> = 129 × 20 μm, n = 20), 8-spored, bitunicate, fissitunicate, cylindrical-clavate, rounded at apex, with a short pedicellate. <italic>Ascospores</italic> 37.5–42 × 7.5–9 μm (<italic>x̄</italic> = 40 × 8 μm, n = 30), overlapping, 2–3-seriate, clavate with round ends, straight, uniseptate, deeply constricted at septum, with broad and short upper cells 17.5–20 × 7–8.7 μm (<italic>x̄</italic> = 18.7 × 7.9 μm, n = 30), narrow and long lower cells 20.6–23.3 × 5.9–7.4 μm (<italic>x̄</italic> = 21.9 × 6.7 μm, n = 30), tapering towards the end, with short appendages at the septum, hyaline, guttulate, smooth, surrounded by a fusiform gelatinous sheath. <bold><italic>Asexual morph</italic></bold>: Undetermined.</p><fig id="F2" position="float" orientation="portrait"><object-id xmlns:xlink="http://www.w3.org/1999/xlink" content-type="doi" xlink:type="simple">10.3897/mycokeys.65.49769.figure2</object-id><object-id xmlns:xlink="http://www.w3.org/1999/xlink" content-type="arpha" xlink:type="simple">5F01DD19-73A5-5A6B-B401-72493B60735C</object-id><label>Figure 2.</label><caption><p><italic><tp:taxon-name><tp:taxon-name-part taxon-name-part-type="genus" reg="Tingoldiago">Tingoldiago</tp:taxon-name-part> <tp:taxon-name-part taxon-name-part-type="species" reg="hydei">hydei</tp:taxon-name-part></tp:taxon-name></italic> (<named-content xmlns:xlink="http://www.w3.org/1999/xlink" content-type="dwc:institutional_code" xlink:type="simple">MFLU</named-content> 19–2842, holotype). <bold>a–c</bold> Ascomata on wood <bold>d</bold> section of ascoma <bold>e</bold> peridium <bold>f, g</bold> pseudoparaphyses <bold>h</bold> ostiole <bold>i–l</bold> asci <bold>m–r</bold> ascospores <bold>s</bold> germinating ascospore <bold>t</bold> vegetative hyphae in culture <bold>u, v</bold> culture on <abbrev xmlns:xlink="http://www.w3.org/1999/xlink" xlink:title="potato dextrose agar" id="ABBRID0EOFBI" xlink:type="simple">PDA</abbrev> from surface and reverse. Scale bars: 50 μm (<bold>d, e, h</bold>), 20 μm (<bold>f–g, m–t</bold>), 30 μm (<bold>i–l</bold>).</p></caption><graphic xmlns:xlink="http://www.w3.org/1999/xlink" xlink:href="mycokeys-65-119-g002.jpg" position="float" orientation="portrait" xlink:type="simple" id="oo_394430.jpg"><uri content-type="original_file" xlink:type="simple">https://binary.pensoft.net/fig/394430</uri></graphic></fig></tp:treatment-sec><tp:treatment-sec sec-type="description" id="SECID0E4FBI"><title>Culture characteristics.</title><p>Ascospores germinating on <abbrev xmlns:xlink="http://www.w3.org/1999/xlink" xlink:title="potato dextrose agar" id="ABBRID0EDGBI" xlink:type="simple">PDA</abbrev> within 24 hours. Colonies on MEA effuse, greyish-white to dark brown from above and below, reaching 3–4 cm diameter within 30 days at room temperature under natural light, composed of subhyaline to pale brown, septate, smooth hyphae.</p></tp:treatment-sec><tp:treatment-sec sec-type="notes" id="SECID0EHGBI"><title>Notes.</title><p>Phylogenetic analysis showed that <italic><tp:taxon-name><tp:taxon-name-part taxon-name-part-type="genus" reg="Tingoldiago">Tingoldiago</tp:taxon-name-part> <tp:taxon-name-part taxon-name-part-type="species" reg="hydei">hydei</tp:taxon-name-part></tp:taxon-name></italic> is related to <italic><tp:taxon-name><tp:taxon-name-part taxon-name-part-type="genus" reg="Tingoldiago">T.</tp:taxon-name-part> <tp:taxon-name-part taxon-name-part-type="species" reg="clavata">clavata</tp:taxon-name-part></tp:taxon-name></italic>; however, they are in different lineages with significant support (99 <abbrev xmlns:xlink="http://www.w3.org/1999/xlink" xlink:title="Maximum Likelihood" id="ABBRID0EDHBI" xlink:type="simple">ML</abbrev>/97 <abbrev xmlns:xlink="http://www.w3.org/1999/xlink" xlink:title="Maximum Parsimony" id="ABBRID0EHHBI" xlink:type="simple">MP</abbrev>/1.00 PP, Figure <xref ref-type="fig" rid="F1">1</xref>). <italic><tp:taxon-name><tp:taxon-name-part taxon-name-part-type="genus" reg="Tingoldiago">Tingoldiago</tp:taxon-name-part> <tp:taxon-name-part taxon-name-part-type="species" reg="hydei">hydei</tp:taxon-name-part></tp:taxon-name></italic> resembles <italic><tp:taxon-name><tp:taxon-name-part taxon-name-part-type="genus" reg="Tingoldiago">T.</tp:taxon-name-part> <tp:taxon-name-part taxon-name-part-type="species" reg="clavata">clavata</tp:taxon-name-part></tp:taxon-name></italic> in having bitunicate, cylindrical-clavate asci and clavate, hyaline, uniseptate, ascospores with broad and short upper cells, narrow and long lower cells, tapering towards the end, surrounded by a gelatinous sheath. However, <italic><tp:taxon-name><tp:taxon-name-part taxon-name-part-type="genus" reg="Tingoldiago">Tingoldiago</tp:taxon-name-part> <tp:taxon-name-part taxon-name-part-type="species" reg="hydei">hydei</tp:taxon-name-part></tp:taxon-name></italic> can be distinguished from <italic><tp:taxon-name><tp:taxon-name-part taxon-name-part-type="genus" reg="Tingoldiago">T.</tp:taxon-name-part> <tp:taxon-name-part taxon-name-part-type="species" reg="clavata">clavata</tp:taxon-name-part></tp:taxon-name></italic> in having longer and narrower asci (95–164 × 18–22 vs. 110–148 × 20–27 μm) and smaller ascospores (37.5–42 × 7.5–9 vs. 48–51 × 7.5–8.5 μm). Moreover, ascospores of <italic><tp:taxon-name><tp:taxon-name-part taxon-name-part-type="genus" reg="Tingoldiago">T.</tp:taxon-name-part> <tp:taxon-name-part taxon-name-part-type="species" reg="clavata">clavata</tp:taxon-name-part></tp:taxon-name></italic> have longer appendages at the septum, while the appendages of <italic><tp:taxon-name><tp:taxon-name-part taxon-name-part-type="genus" reg="Tingoldiago">T.</tp:taxon-name-part> <tp:taxon-name-part taxon-name-part-type="species" reg="hydei">hydei</tp:taxon-name-part></tp:taxon-name></italic> are much shorter than <italic><tp:taxon-name><tp:taxon-name-part taxon-name-part-type="genus" reg="Tingoldiago">T.</tp:taxon-name-part> <tp:taxon-name-part taxon-name-part-type="species" reg="hydei">hydei</tp:taxon-name-part></tp:taxon-name></italic>.</p><p><italic><tp:taxon-name><tp:taxon-name-part taxon-name-part-type="genus" reg="Tingoldiago">Tingoldiago</tp:taxon-name-part> <tp:taxon-name-part taxon-name-part-type="species" reg="clavata">clavata</tp:taxon-name-part></tp:taxon-name></italic> is similar to the type species, <italic><tp:taxon-name><tp:taxon-name-part taxon-name-part-type="genus" reg="Tingoldiago">T.</tp:taxon-name-part> <tp:taxon-name-part taxon-name-part-type="species" reg="raminicola">raminicola</tp:taxon-name-part></tp:taxon-name></italic> in having immersed to semi-immersed, depressed globose to conical ascomata with flattened base, bitunicate, fissitunicate, cylindrical-clavate asci and clavate, straight, uniseptate ascospores. However, <italic><tp:taxon-name><tp:taxon-name-part taxon-name-part-type="genus" reg="Tingoldiago">T.</tp:taxon-name-part> <tp:taxon-name-part taxon-name-part-type="species" reg="clavata">clavata</tp:taxon-name-part></tp:taxon-name></italic> differs from <italic><tp:taxon-name><tp:taxon-name-part taxon-name-part-type="genus" reg="Tingoldiago">T.</tp:taxon-name-part> <tp:taxon-name-part taxon-name-part-type="species" reg="raminicola">raminicola</tp:taxon-name-part></tp:taxon-name></italic> in having longer asci (95–164 × 18–22 vs. 87.5–122 × 18.25–25 μm) and smaller ascospores (37.5–42 × 7.5–9 vs. 43.5–53 × 7.5–11 μm). Moreover, ascopores of <italic><tp:taxon-name><tp:taxon-name-part taxon-name-part-type="genus" reg="Tingoldiago">T.</tp:taxon-name-part> <tp:taxon-name-part taxon-name-part-type="species" reg="clavata">clavata</tp:taxon-name-part></tp:taxon-name></italic> have short appendages at the septum while ascospores of <italic><tp:taxon-name><tp:taxon-name-part taxon-name-part-type="genus" reg="Tingoldiago">T.</tp:taxon-name-part> <tp:taxon-name-part taxon-name-part-type="species" reg="raminicola">raminicola</tp:taxon-name-part></tp:taxon-name></italic> lack appendages. In addition, we compared the base pairs of <abbrev xmlns:xlink="http://www.w3.org/1999/xlink" xlink:title="internal transcribed spacers" id="ABBRID0EAMBI" xlink:type="simple">ITS</abbrev> regions between these two species and there were 25 base pairs without gaps (5.1%) differences. Therefore, we introduce our isolate as a new species based on both phylogeny and morphological characters.</p></tp:treatment-sec><tp:treatment-sec><!--Section generated to contain objects referenced in tp:taxon-treatment.--><fig id="F1" position="float" orientation="portrait"><object-id xmlns:xlink="http://www.w3.org/1999/xlink" content-type="doi" xlink:type="simple">10.3897/mycokeys.65.49769.figure1</object-id><object-id xmlns:xlink="http://www.w3.org/1999/xlink" content-type="arpha" xlink:type="simple">C12B9438-22A8-57BE-BCE2-1F70C432752F</object-id><label>Figure 1.</label><caption><p>Phylogenetic tree based on RAxML analyses of combined <abbrev xmlns:xlink="http://www.w3.org/1999/xlink" xlink:title="large subunit of the nuclear ribosomal DNA" id="ABBRID0ESBAE" xlink:type="simple">LSU</abbrev>, <abbrev xmlns:xlink="http://www.w3.org/1999/xlink" xlink:title="small subunit of the nuclear ribosomal DNA" id="ABBRID0EWBAE" xlink:type="simple">SSU</abbrev>, <abbrev xmlns:xlink="http://www.w3.org/1999/xlink" xlink:title="internal transcribed spacers" id="ABBRID0E1BAE" xlink:type="simple">ITS</abbrev> and <abbrev xmlns:xlink="http://www.w3.org/1999/xlink" xlink:title="translation elongation factor" id="ABBRID0E5BAE" xlink:type="simple">TEF1-α</abbrev> sequence data. Bootstrap support values for maximum likelihood (<abbrev xmlns:xlink="http://www.w3.org/1999/xlink" xlink:title="Maximum Likelihood" id="ABBRID0ECCAE" xlink:type="simple">ML</abbrev>, black) and maximum parsimony (<abbrev xmlns:xlink="http://www.w3.org/1999/xlink" xlink:title="Maximum Parsimony" id="ABBRID0EGCAE" xlink:type="simple">MP</abbrev>, red) higher than 75% and Bayesian posterior probabilities (PP, black) greater than 0.95 are indicated above the nodes as <abbrev xmlns:xlink="http://www.w3.org/1999/xlink" xlink:title="Maximum Parsimony" id="ABBRID0EKCAE" xlink:type="simple">MP</abbrev> / <abbrev xmlns:xlink="http://www.w3.org/1999/xlink" xlink:title="Maximum Likelihood" id="ABBRID0EOCAE" xlink:type="simple">ML</abbrev> /PP. The ex-type strains are in bold and the newly obtained isolates are in red. The tree is rooted at <italic><tp:taxon-name><tp:taxon-name-part taxon-name-part-type="genus" reg="Corynespora">Corynespora</tp:taxon-name-part> <tp:taxon-name-part taxon-name-part-type="species" reg="smithii">smithii</tp:taxon-name-part></tp:taxon-name></italic> (CABI5649b) and <italic><tp:taxon-name><tp:taxon-name-part taxon-name-part-type="genus" reg="Corynespora">Corynespora</tp:taxon-name-part> <tp:taxon-name-part taxon-name-part-type="species" reg="cassiicola">cassiicola</tp:taxon-name-part></tp:taxon-name></italic> (CBS100822).</p></caption><graphic xmlns:xlink="http://www.w3.org/1999/xlink" xlink:href="mycokeys-65-119-g001.jpg" position="float" orientation="portrait" xlink:type="simple" id="oo_394429.jpg"><uri content-type="original_file" xlink:type="simple">https://binary.pensoft.net/fig/394429</uri></graphic></fig></tp:treatment-sec></tp:taxon-treatment>
