# Supplementary material for: Lignicolous freshwater ascomycota from Thailand: Phylogenetic and morphological characterisation of two new freshwater fungi: Tingoldiago hydei sp. nov. and T. clavata sp. nov. from Eastern Thailand
Source: MycoKeys. 2020 Mar 26;65:119–38. doi: 10.3897/mycokeys.65.49769 (PMC7125235; doi:10.3897/mycokeys.65.49769)
Supplement: XML Treatment for Tingoldiago clavata [file mycokeys.65.49769-treatment2.xml]

<!DOCTYPE tp:taxon-treatment
  PUBLIC "-//TaxonX//DTD Taxonomic Treatment Publishing DTD v0 20100105//EN" "tax-treatment-NSO.dtd">
<tp:taxon-treatment xmlns:tp="http://www.plazi.org/taxpub"><tp:treatment-meta><kwd-group><label>Taxon classification</label><kwd><named-content xmlns:xlink="http://www.w3.org/1999/xlink" content-type="kingdom">Fungi</named-content></kwd><kwd><named-content xmlns:xlink="http://www.w3.org/1999/xlink" content-type="order">Pleosporales</named-content></kwd><kwd><named-content xmlns:xlink="http://www.w3.org/1999/xlink" content-type="family">Lentitheciaceae</named-content></kwd></kwd-group><mixed-citation publication-type="journal"><person-group><name><surname>Xu</surname><given-names>Li</given-names></name><name><surname>Bao</surname><given-names>Dan-Feng</given-names></name><name><surname>Luo</surname><given-names>Zong-Long</given-names></name><name><surname>Su</surname><given-names>Xi-Jun</given-names></name><name><surname>Shen</surname><given-names>Hong-Wei</given-names></name><name><surname>Su</surname><given-names>Hong-Yan</given-names></name></person-group><article-title>Lignicolous freshwater <tp:taxon-name><tp:taxon-name-part taxon-name-part-type="phylum">ascomycota</tp:taxon-name-part></tp:taxon-name> from Thailand: Phylogenetic and morphological characterisation of two new freshwater fungi: <italic><tp:taxon-name><tp:taxon-name-part taxon-name-part-type="genus" reg="Tingoldiago">Tingoldiago</tp:taxon-name-part> <tp:taxon-name-part taxon-name-part-type="species" reg="hydei">hydei</tp:taxon-name-part></tp:taxon-name></italic> sp. nov. and <italic><tp:taxon-name><tp:taxon-name-part taxon-name-part-type="genus" reg="Tingoldiago">T.</tp:taxon-name-part> <tp:taxon-name-part taxon-name-part-type="species" reg="clavata">clavata</tp:taxon-name-part></tp:taxon-name></italic> sp. nov. from Eastern Thailand</article-title><source>MycoKeys</source><day>26</day><month>3</month><year>2020</year><volume>65</volume><fpage>119</fpage><lpage>138</lpage><pub-id pub-id-type="doi">10.3897/mycokeys.65.49769</pub-id></mixed-citation></tp:treatment-meta><tp:nomenclature><tp:taxon-name><object-id xmlns:xlink="http://www.w3.org/1999/xlink" content-type="arpha" xlink:type="simple">2905DCA7-92E5-5C62-A22E-AE1058358E0E</object-id>
            <tp:taxon-name-part taxon-name-part-type="genus" reg="Tingoldiago">Tingoldiago</tp:taxon-name-part>
            <tp:taxon-name-part taxon-name-part-type="species" reg="clavata">clavata</tp:taxon-name-part>
            <object-id xmlns:xlink="http://www.w3.org/1999/xlink" xlink:type="simple">Index Fungorum No: IF557048</object-id>
            <object-id xmlns:xlink="http://www.w3.org/1999/xlink" xlink:type="simple">Facesoffungi No: FoF07083</object-id>
          </tp:taxon-name><tp:taxon-authority>D.F. Bao, L. Xu &amp; H.Y. Su</tp:taxon-authority><tp:taxon-status xmlns:xlink="http://www.w3.org/1999/xlink" xlink:type="simple">sp. nov.</tp:taxon-status><xref ref-type="fig" rid="F3">Figure 3</xref></tp:nomenclature><tp:treatment-sec sec-type="etymology" id="SECID0ETNBI"><title>Etymology.</title><p>Referring to the clavate ascospores of this fungus.</p></tp:treatment-sec><tp:treatment-sec sec-type="Holotype" id="SECID0EYNBI"><title>Holotype.</title><p>Thailand, That Phanom, Nakhon Phanom, on submerged decaying wood, 13 November 2018, D.F. Bao, B-161 (<named-content xmlns:xlink="http://www.w3.org/1999/xlink" content-type="dwc:institutional_code" xlink:type="simple">MFLU</named-content> 19–2843, holotype), ex-type culture, <abbrev xmlns:xlink="http://www.w3.org/1999/xlink" xlink:title="Culture Collection of Mae Fah Luang University" id="ABBRID0EDOBI" xlink:type="simple">MFLUCC</abbrev> 19–0496.</p></tp:treatment-sec><tp:treatment-sec sec-type="description" id="SECID0EHOBI"><title>Description.</title><p><italic><tp:taxon-name><tp:taxon-name-part taxon-name-part-type="genus" reg="Saprobic">Saprobic</tp:taxon-name-part></tp:taxon-name></italic> on submerged decaying wood. <bold><italic>Sexual morph</italic></bold>: <italic>Ascomata</italic> 145–210 × 145–195 μm (<italic>x̄</italic> = 175 × 169 μm, n = 10), immersed to semi-immersed, gregarious, scattered, erumpentia, depressed globose to conical with a flattened base, dark brown to black, as dark spots on host surface. <italic>Ostiole</italic> central, round to papillate, short, crest-like, dark brown. <italic>Peridium</italic> 28–47 μm wide, comprising several layers, pale brown to brown cells of <italic>textura anngularis</italic>. <italic>Hamathecium</italic> comprising 1.5–2.0 μm (n = 30) wide, numerous, branched, septate, hyaline, cellular pseudoparaphyses. <italic>Asci</italic> 110–148 × 20–27 μm (<italic>x̄</italic> = 129 × 23 μm, n = 20), 8-spored, bitunicate, fissitunicate, cylindrical-clavate, rounded at apex, with a short pedicellate. <italic>Ascospores</italic> 48–51 × 7.5–9 μm (<italic>x̄</italic> = 50.5 × 8.5 μm, n = 30), overlapping, 2–3-seriate, clavate, with round ends, straight, uniseptate, deeply constricted at septum, hyaline, with broad and short upper cells 16.6–18.9 × 7.8–9.0 μm (<italic>x̄</italic> = 17.7 × 8.4 μm, n = 30), narrow and long lower cells 30–32.9 × 6.5–8.0 μm (<italic>x̄</italic> = 31.5 × 7.3 μm, n = 30), tapering towards the end, guttulate, smooth, 2–4 equatorial appendages at the septum and surrounded by a fusiform gelatinous, sheath. <bold><italic>Asexual morph</italic></bold>：Undetermined.</p><fig id="F3" position="float" orientation="portrait"><object-id xmlns:xlink="http://www.w3.org/1999/xlink" content-type="doi" xlink:type="simple">10.3897/mycokeys.65.49769.figure3</object-id><object-id xmlns:xlink="http://www.w3.org/1999/xlink" content-type="arpha" xlink:type="simple">D26A8D8C-37FE-54AB-915D-111B7F21DBEB</object-id><label>Figure 3.</label><caption><p><italic><tp:taxon-name><tp:taxon-name-part taxon-name-part-type="genus" reg="Tingoldiago">Tingoldiago</tp:taxon-name-part> <tp:taxon-name-part taxon-name-part-type="species" reg="clavata">clavata</tp:taxon-name-part></tp:taxon-name></italic> (<named-content xmlns:xlink="http://www.w3.org/1999/xlink" content-type="dwc:institutional_code" xlink:type="simple">MFLU</named-content> 19–2843, holotype). <bold>a–c</bold> ascomata on wood <bold>d</bold> section of ascoma <bold>e</bold> ostiole <bold>f</bold> peridium <bold>g</bold> pseudoparaphyses <bold>h–l</bold> asci <bold>m–r</bold> ascospores <bold>s</bold> vegetative hyphae in culture <bold>t, u</bold> culture on <abbrev xmlns:xlink="http://www.w3.org/1999/xlink" xlink:title="potato dextrose agar" id="ABBRID0E3QBI" xlink:type="simple">PDA</abbrev> from surface and reverse. Scale bars: 50 μm (<bold>d, e</bold>), 20 μm (<bold>f–l</bold>), 10 μm (<bold>m–s</bold>).</p></caption><graphic xmlns:xlink="http://www.w3.org/1999/xlink" xlink:href="mycokeys-65-119-g003.jpg" position="float" orientation="portrait" xlink:type="simple" id="oo_394431.jpg"><uri content-type="original_file" xlink:type="simple">https://binary.pensoft.net/fig/394431</uri></graphic></fig></tp:treatment-sec><tp:treatment-sec sec-type="description" id="SECID0ELRBI"><title>Culture characteristics.</title><p>Ascospores germinating on <abbrev xmlns:xlink="http://www.w3.org/1999/xlink" xlink:title="potato dextrose agar" id="ABBRID0ERRBI" xlink:type="simple">PDA</abbrev> within 24 hours. Colonies on MEA effuse, velvety, greyish-white to dark brown from above and below, reaching 2.5–3 cm diameter within 30 days at room temperature under natural light, composed of subhyaline to brown, septate, smooth hyphae.</p></tp:treatment-sec><tp:treatment-sec sec-type="material" id="SECID0EVRBI"><title>Additional specimens examined.</title><p>Thailand, That Phanom, Nakhon Phanom, on submerged decaying wood, 13 November 2018, D.F. Bao, B160 (paratype: <named-content xmlns:xlink="http://www.w3.org/1999/xlink" content-type="dwc:institutional_code" xlink:type="simple">MFLU</named-content> 19–2844; living culture, <abbrev xmlns:xlink="http://www.w3.org/1999/xlink" xlink:title="Culture Collection of Mae Fah Luang University" id="ABBRID0EASBI" xlink:type="simple">MFLUCC</abbrev> 19–0498); Thailand, That Phanom, Nakhon Phanom, on submerged decaying wood, 13 November 2018, D.F. Bao, B136 (paratype: <named-content xmlns:xlink="http://www.w3.org/1999/xlink" content-type="dwc:institutional_code" xlink:type="simple">MFLU</named-content> 19–2845; living culture, <abbrev xmlns:xlink="http://www.w3.org/1999/xlink" xlink:title="Culture Collection of Mae Fah Luang University" id="ABBRID0EJSBI" xlink:type="simple">MFLUCC</abbrev> 19–0495)</p></tp:treatment-sec><tp:treatment-sec sec-type="notes" id="SECID0ENSBI"><title>Notes.</title><p><italic><tp:taxon-name><tp:taxon-name-part taxon-name-part-type="genus" reg="Tingoldiago">Tingoldiago</tp:taxon-name-part> <tp:taxon-name-part taxon-name-part-type="species" reg="clavata">clavata</tp:taxon-name-part></tp:taxon-name></italic> resembles the type species, <italic><tp:taxon-name><tp:taxon-name-part taxon-name-part-type="genus" reg="Tingoldiago">T.</tp:taxon-name-part> <tp:taxon-name-part taxon-name-part-type="species" reg="graminicola">graminicola</tp:taxon-name-part></tp:taxon-name></italic> in having bitunicate, cylindrical-clavate asci with a short pedicellate and clavate, hyaline, 1-septate, ascospores with broad upper cells, narrow lower cells. However, we can distinguish them by the size of ascomata and asci and the colour, septate and appendages of ascospores. <italic><tp:taxon-name><tp:taxon-name-part taxon-name-part-type="genus" reg="Tingoldiago">Tingoldiago</tp:taxon-name-part> <tp:taxon-name-part taxon-name-part-type="species" reg="clavata">clavata</tp:taxon-name-part></tp:taxon-name></italic> has smaller ascomata (110–148 ×145–195 vs. 150–250 × 250–450 μm) and larger asci (110–148 × 20–27 vs. 87.5–122 × 18.25–25 μm). Moreover, ascopsores of <italic><tp:taxon-name><tp:taxon-name-part taxon-name-part-type="genus" reg="Tingoldiago">T.</tp:taxon-name-part> <tp:taxon-name-part taxon-name-part-type="species" reg="clavata">clavata</tp:taxon-name-part></tp:taxon-name></italic> are hyaline, uniseptate, with 2–4 equatorial appendages at the septum, while ascopspores of <italic><tp:taxon-name><tp:taxon-name-part taxon-name-part-type="genus" reg="Tingoldiago">T.</tp:taxon-name-part> <tp:taxon-name-part taxon-name-part-type="species" reg="graminicola">graminicola</tp:taxon-name-part></tp:taxon-name></italic> are brown and 3-septate at maturity and lacking appendages at the septum. In addition, a comparison of the 491 nucleotides across the <abbrev xmlns:xlink="http://www.w3.org/1999/xlink" xlink:title="internal transcribed spacers" id="ABBRID0EKUBI" xlink:type="simple">ITS</abbrev> gene region of <italic><tp:taxon-name><tp:taxon-name-part taxon-name-part-type="genus" reg="Tingoldiago">T.</tp:taxon-name-part> <tp:taxon-name-part taxon-name-part-type="species" reg="clavata">clavata</tp:taxon-name-part></tp:taxon-name></italic> and <italic><tp:taxon-name><tp:taxon-name-part taxon-name-part-type="genus" reg="Tingoldiago">T.</tp:taxon-name-part> <tp:taxon-name-part taxon-name-part-type="species" reg="graminicola">graminicola</tp:taxon-name-part></tp:taxon-name></italic> reveals 25 base-pair differences and therefore provides further evidence to introduce <italic><tp:taxon-name><tp:taxon-name-part taxon-name-part-type="genus" reg="Tingoldiago">T.</tp:taxon-name-part> <tp:taxon-name-part taxon-name-part-type="species" reg="clavata">clavata</tp:taxon-name-part></tp:taxon-name></italic> as a new species as recommended by <xref ref-type="bibr" rid="B19">Jeewon and Hyde (2016)</xref>.</p></tp:treatment-sec><ref-list><ref id="B19"><mixed-citation xmlns:xlink="http://www.w3.org/1999/xlink" xlink:type="simple"><person-group><name name-style="western"><surname>Jeewon</surname><given-names>R</given-names></name><name name-style="western"><surname>Hyde</surname><given-names>KD</given-names></name></person-group> (<year>2016</year>) <article-title>Establishing species boundaries and new taxa among fungi: recommendations to resolve taxonomic ambiguities.</article-title><source>Mycosphere</source><volume>7</volume>: <fpage>1669</fpage>–<lpage>1677</lpage>. <ext-link xlink:type="simple" ext-link-type="doi" xlink:href="10.5943/mycosphere/7/11/4">https://doi.org/10.5943/mycosphere/7/11/4</ext-link></mixed-citation></ref></ref-list></tp:taxon-treatment>
